# Supplementary material for: Modeling competitive evolution of multiple languages
Source: PLoS One. 2020 May 12;15(5):e0232888. doi: 10.1371/journal.pone.0232888 (PMC7217441; doi:10.1371/journal.pone.0232888)
Supplement: S1 Table — (XLSX) [file pone.0232888.s001.xlsx]

## Sheet: Sheet1
	Singapore
	1957	1980	1990	2000	2010
English	1.8	11.6	18.8	23	32.3
Mandarin	0.1	10.2	23.7	35	35.6
Dialect	74.4	59,5	39.6	23.8	14.3
	Chinese Community
	1980	1990	2000	2010
English	10.2	21.4	23.9	32.6
Dialect	76.2	48.2	30.7	19.2
Mandarin	13.1	30	45.1	47.7
	Indian Community
	1980	1990	2000	2010
English	24.3	34.3	35.6	41.6
Tamil	52.2	43.5	42.9	36.6
Malay	8.6	14.1	11.6	7.9
	Hong Kong
	1949	1961	1971	1991	2006	2016
English	1	1.2	1.1	2.2	2.8	4.3
Hakka	7.9	4.9	2.7	1.6	1.1	0.6
Hoklo	5	2.1	1.4	1.9	1.2	1
Sze	19	4.4	1.2	0.4	0.3	0.4
